# Supplementary material for: Immune reactivity and host modulatory roles of two novel Haemonchus contortus cathepsin B-like proteases
Source: Parasit Vectors. 2021 Nov 19;14:580. doi: 10.1186/s13071-021-05010-y (PMC8603344; doi:10.1186/s13071-021-05010-y)
Supplement: Supplementary file 3 — Additional file 3: Dataset S3. H. contortus cysteine and aspartate proteases that were greater than 60% similar to peptidases from T. circumcincta, A. caninum and N. americanus. [file 13071_2021_5010_MOESM3_ESM.xlsx]

## Sheet: Sheet1
						Aspartyl and cysteine Proteases local BLAST: <60% identity
Haemonchus contortus vs Ovis aries							H. contortus vs Pristionchus pacificus						H. contortus vs Caenorhabditis elegans
Query Accession number (H. contortus)	Number of HSPs	Lowest E-value	Accession Number (Ovis aries)	Greatest identity %			Query Accession number (H. contortus)	Number of HSPs	Lowest E-value	Accession Number (P. pacificus)	Greatest identity %		Query Accession number (H. contortus)	Number of HSPs	Lowest E-value	Accession Number (C. elegans)	Greatest identity %
CDJ83152	1	4.17	ABV71118	21.8			MER0700296	7	3.36e-16	MER1133518	26		MER0700124	4	6.48e-18	MER1076186	23.33
MER0701022	12	1.79e-15	MER0698175	30.39			MER0700124	14	7.49e-17	MER1133518	31.03		MER0700515	4	9.84e-06	MER1076186	29.13
MER0700785	12	2.89e-15	MER0698175	35.14			MER0700303	6	4.75e-06	PDM73055	33.33		MER0700303	10	0.28	MER0700067	30.11
CDJ86401	9	1.83	MER0619519	36.59			MER0700791	12	3.55e-16	MER1133518	35.29		CDJ92823	8	1.11e-65	T26836	32.35
MER0700303	11	0.00464	XP_004023545	36.76			MER0700867	10	6.59e-10	MER1133518	35.29		MER0495949	78	1.78e-44	CCD64747	32.5
MER0495923	160	1.06e-78	XP_004019629	37.31			MER0700774	23	8.24e-10	MER1133518	37.5		MER0700774	1	1.1e-14	MER1076186	32.95
MER0700439	32	0.00119	XP_004023545	37.74			MER0495949	70	1.14e-43	PDM71484	38.18		CDJ90769	14	2.02e-95	T27790	33.54
MER0700515	4	0.0085	ABV71118	38.78			MER0701008	10	4.71e-11	MER1133518	38.46		CDJ96570	5	2.7e-50	T31583	34.01
MER0700217	38	1.25e-10	MER0698171	38.89			CDJ86401	75	5.42e-16	PDM77711	38.71		MER0495969	74	5.38e-74	ASP6_CAEEL	34.1
MER0495959	163	2.73e-64	1817165A	39.25			MER0700614	13	2.99e-65	MER0700988	38.94		MER0700791	2	2.43e-26	MER1076186	35.71
MER0495953	160	6.27e-55	XP_011957342	39.53			MER0701022	17	7.93e-140	MER0700988	39.42		MER0700296	8	2.74e-29	MER1076186	35.85
MER0495915	160	8.25e-75	XP_004019629	39.71			CDJ94813	68	1.26e-81	PDM77649	40		CDJ98463	7	1.61e-62	T27790	36.08
MER0495973	160	5.25e-72	XP_004019629	39.72			CDJ94948	62	3.61e-84	PDM77649	40.74		MER0495931	72	1.75e-77	NP_509142	36.96
MER0495916	163	2.28e-58	1817165A	40.2			MER0495969	77	1.09e-66	PDM79172	42.42		CDJ94948	8	1.21e-71	T26836	37.04
MER0700867	25	0.00154	XP_004023545	40.62			MER0495924	71	3.69e-104	MER0425795	43.33		MER0411323	66	1.3e-44	CCD72625	37.19
MER0495948	164	7.58e-81	1817165A	41.18			MER0700217	18	2.91e-134	MER0700988	43.36		MER0700522	4	7.85e-08	MER1076186	37.5
MER0700296	6	0.01	XP_004023545	41.67			CDJ98463	115	5.56e-104	PDM77649	43.4		CDJ94813	8	8.1e-48	T27790	38.35
MER0700522	29	0.000428	XP_004023545	42.42			MER0495953	66	1.22e-54	MER0425795	44.44		CDJ83152	9	5.82e-70	T26836	38.87
MER0701008	32	0.000641	XP_004023545	42.42			MER0495931	70	1.61e-58	MER0425795	44.44		MER0700614	2	2.99e-67	MER1076186	38.97
CDJ91697	162	6.9e-78	1817165A	42.86			MER0700515	7	1.22e-06	PDM73055	45		MER0701008	10	1.3e-22	MER1076186	39.29
MER0495913	102	0.000117	AF164143_1	43.33			MER0699663	8	2.09e-52	MER0699892	45.83		MER0495930	67	4.16e-50	NP_509142	39.68
MER0700774	32	0.00411	XP_004023545	43.75			MER0704674	67	4.51e-72	PDM74592	45.9		MER0700217	7	5.29e-74	MER1076186	39.77
CDJ98463	3	0.41	XP_014958601	44.12			CDJ98173	56	1.25e-92	PDM77649	46.15		CDJ94931	22	1.24e-88	T26836	40
MER0495924	164	1.04e-77	XP_004019629	44.12			MER0702553	76	2.82e-102	PDM80878	46.58		MER0495956	67	2.58e-70	CCD72625	40
CDJ94931	1	5.85	MER0619714	44.44			MER0495913	52	4.86e-11	MER0425795	46.88		CDJ98173	11	8.88e-53	T27790	40.08
MER0495944	160	2.36e-35	1817165A	44.53			CDJ94931	100	4.13e-134	PDM77649	47.06		MER0700179	9	4.69e-78	MER1076186	40.27
MER0700179	34	5.99e-06	ABV71118	45.16			MER0495917	79	4.5e-88	MER0425795	47.06		MER0495972	68	4.79e-82	NP_509142	40.35
MER0495957	165	2.84e-75	XP_011956938	45.16			MER0495957	75	3.45e-110	MER0425795	47.06		MER0495933	67	3.07e-84	NP_509142	40.74
MER0703039	76	2.52e-58	XP_011954526-1	45.36			MER0702091	84	2.8e-103	PDM80878	47.16		MER0495932	77	1.95e-85	CCD65452	41.19
MER0701832	85	1.27e-63	NP_001295516	45.45			MER0495928	71	4.66e-92	MER0425795	47.22		MER0701022	10	2.5e-89	MER1076186	41.46
MER0495921	164	5.29e-78	XP_004019629	45.71			MER0495912	62	3.07e-20	MER1133911	47.27		MER0700867	3	1.63e-13	MER1076186	41.86
MER0495931	161	3e-61	ABD51773	45.83			MER0495950	70	2.14e-95	MER0425795	47.62		MER0002784	70	2.95e-109	CCD65452	43.1
MER0495917	180	2.71e-58	XP_004019629	46.15			MER0705175	79	7.13e-90	PDM80878	47.62		CDJ96190	70	2.06e-110	CCD65452	43.34
MER0002309	66	1.95e-76	NP_001295516	46.43			MER0702804	79	6.35e-99	PDM74592	47.83		MER0495917	71	7.31e-106	NP_509142	44.74
MER0495942	171	1.38e-45	XP_004018860	46.43			MER0000701	79	2.14e-100	PDM80878	47.95		CDJ86401	3	1.68	T26836	45
MER0702306	71	7.24e-88	XP_004004501	46.56			MER0495923	76	2.9e-104	MER0425795	48		MER1120456	6	7.81e-05	MER1076186	45
MER0495972	166	1.63e-47	XP_004019629	46.88			MER0000702	78	6.47e-100	PDM80878	48.08		MER0495927	68	6.4e-109	NP_509142	45.19
MER0702091	66	7.61e-92	XP_004004501	47.57			MER0703597	77	7.92e-102	PDM80878	48.18		MER0495919	71	2.94e-59	CCD72625	45.24
MER1120456	32	0.03	ABV71124	47.62			MER0705033	78	6.35e-99	PDM74592	48.28		MER0495950	68	5.29e-109	NP_509142	45.34
MER0702082	74	7.85e-86	NP_001295516	47.83			MER0702279	68	2.58e-53	PDM74592	48.28		MER0700785	8	6.89e-87	MER1076186	45.83
MER0630233	164	7.21e-65	XP_004019629	48.39			MER0495932	78	4.16e-78	PDM71484	48.39		MER0495922	68	1.3e-111	NP_509142	46.09
CDJ86372	174	8.8e-79	XP_004019629	48.39			CDJ86372	74	2.41e-123	MER0425795	48.55		MER0495923	71	7.01e-133	NP_509142	46.75
MER0703100	65	9.86e-94	NP_001295516	48.68			MER0702224	78	8.12e-93	PDM80878	48.78		MER0574303	86	2.5e-56	NP_509142	46.85
MER0702804	70	3.65e-83	NP_001295516	48.68			MER0495973	71	5.01e-116	MER0425795	48.79		MER0630233	70	4.51e-115	NP_509142	46.95
MER0495912	152	3.41e-23	XP_004019629	48.91			CDJ92823	102	1.81e-81	PDM81108	48.84		MER0705056	138	1.17e-70	NP_490763	47.17
MER0411323	72	4.36e-08	XP_004019628	50			MER0184305	84	5.95e-105	PDM74592	48.94		MER0495916	67	8.5e-105	NP_509142	47.35
MER0495933	160	2.46e-50	XP_004019629	50			MER0495918	71	1.26e-124	MER0425795	49.03		MER0495924	70	9.72e-133	NP_509142	47.64
CDJ90353	160	1.53e-44	XP_004019629	50			MER0705092	77	2.33e-95	PDM80878	49.04		MER0495928	75	1.23e-120	NP_509142	47.83
MER0495943	160	1.53e-44	XP_004019629	50			MER0495938	50	2.42e-17	MER0425795	50		MER0495915	74	6.63e-121	NP_509142	47.99
MER0495927	162	6.82e-65	XP_004019629	50			MER0495921	71	1.92e-125	MER0425795	50		MER0703641	148	2.16e-93	NP_506011	48.08
MER0495928	161	1.94e-70	AAA69809	50			MER0705056	75	4.26e-141	PDM83614	50		MER0704355	147	1.23e-88	NP_001123113	48.85
MER0495954	164	1.74e-75	XP_004019629	50			MER0703641	76	7.87e-87	PDM74592	50		MER0495953	69	2.89e-80	NP_509142	48.94
MER0495918	167	2.32e-79	XP_004019629	50			MER0704442	88	1.76e-92	PDM80878	50		MER0700439	6	1.41e-09	MER1076186	49.06
MER0705056	75	3.11e-49	XP_004004501	50			MER0495948	72	6.1e-130	MER0425795	50.48		MER0702804	135	1.91e-99	NP_506011	49.06
MER0704948	72	8.67e-91	XP_004004501	50			CDJ91697	70	6.32e-128	MER0425795	50.72		MER0702676	137	8.07e-95	NP_741818	49.25
MER0701978	69	3.65e-85	XP_004004501	50			MER0495939	71	1.62e-127	MER0425795	50.72		MER0495957	68	1.56e-127	NP_509142	49.74
MER0002311	73	2.35e-77	NP_001295516	51.32			MER0703100	78	1.89e-109	PDM74592	50.8		MER0702306	143	3.62e-101	NP_506011	50
MER0495939	169	1.06e-80	1817165A	51.52			MER0702676	82	1.56e-90	PDM74592	51.72		MER0495912	67	2.26e-29	NP_509142	50
MER0703784	84	6.94e-79	XP_004004501	51.72			MER0002309	82	2.55e-83	PDM80878	51.72		MER0704452	146	4.53e-105	NP_506011	50.38
MER0184305	68	3.67e-96	XP_004004501	51.93			MER0705489	81	2.96e-94	PDM80878	51.72		MER0702553	136	1.16e-100	NP_506011	50.39
MER0004650	72	1.7e-81	XP_004004501	52			CDJ88843	81	1.37e-95	PDM80878	51.72		MER0702979	158	1.11e-83	NP_001123113	50.39
ACT68328	68	9.46e-82	XP_004004501	52			MER0630233	68	1.35e-99	MER0425795	51.85		MER0704737	139	3.92e-93	NP_001024426	50.39
MER0002313	82	2.51e-71	NP_001295516	52.17			MER0495916	72	1.04e-95	MER0425795	52		MER0701921	152	7.89e-106	NP_001024426	50.62
MER0495929	152	5.08e-14	AAA69809	52.38			MER0495959	65	9.71e-99	MER0425795	52		MER0495973	68	9.9e-131	NP_509142	50.92
MER0495949	150	6.5e-24	NP_001009792	52.38			MER0002312	76	4.87e-94	PDM80878	52.17		MER0495959	73	9.73e-123	NP_509142	51.17
MER0703721	65	1.66e-95	XP_004004501	52.63			MER0495915	68	1.71e-104	MER0425795	52.78		MER0704442	139	2.58e-97	NP_506011	51.18
MER0702224	66	1.03e-80	NP_001295516	52.63			MER0495919	59	3.59e-38	PDM84735	53.12		MER0495918	69	7.34e-138	NP_509142	51.72
MER0705092	70	3.53e-86	NP_001295516	52.63			MER0574303	75	9.96e-32	MER0425795	53.19		MER0702340	142	9.94e-93	NP_506011	51.85
MER0705237	76	1.08e-74	XP_004004501	52.94			MER0702979	99	2.55e-82	PDM74592	53.23		CDJ86372	69	5.01e-138	NP_509142	51.98
MER0703617	74	1.17e-75	XP_004004501	52.94			MER0427946	83	1.8e-104	PDM80878	53.33		MER0495921	68	1.18e-139	NP_509142	52.11
MER0700791	28	0.00181	XP_004023545	52.94			MER0703947	79	4.91e-100	PDM74592	53.33		MER0705237	143	4.01e-97	NP_001024426	52.34
MER0700124	27	0.00359	XP_004023545	52.94			MER0495929	76	3.72e-16	MER0425795	53.57		MER0002309	132	2.23e-86	NP_506002	52.5
MER0702856	78	2.47e-76	XP_004004501	52.94			MER0495972	70	6.54e-56	MER0425795	53.57		MER0016135	136	2.99e-94	NP_506011	52.63
MER0701921	68	1.15e-89	XP_004004501	53.25			MER0704452	88	1.8e-94	PDM80878	53.57		MER0495939	68	4.05e-140	NP_509142	52.77
MER0495930	166	3.78e-35	ABD51773	53.33			MER0703899	77	3.07e-96	PDM74592	53.57		MER0495913	69	4.11e-15	NP_509142	52.78
MER0694527	69	6.66e-105	XP_004019753-1	53.79			MER0495933	62	1.26e-58	MER0425795	53.85		MER0495948	70	1.58e-142	NP_509142	52.88
MER0704737	76	3.02e-84	XP_004004501	53.85			MER0495930	65	1.23e-30	MER0425795	54.17		CDJ91697	70	6.18e-142	NP_509142	53.02
MER0702553	66	4.08e-88	XP_004004501	53.85			MER0002784	77	2.47e-99	PDM79172	54.17		MER0699663	19	4.08e-66	DDI1_CAEEL	53.06
MER0427946	66	1.31e-93	NP_001295516	53.85			MER0495944	58	2e-60	MER0425795	54.41		MER0703100	147	1.23e-113	NP_506011	53.49
MER0702279	66	2.38e-45	XP_004004501	53.95			MER0002311	76	2.01e-85	PDM74592	54.55		MER0513567	71	3.24e-70	CCD72625	53.57
MER0704674	68	2.64e-62	XP_004004501	53.95			MER0704948	78	2.71e-98	PDM80878	54.76		MER0495929	77	4.81e-20	NP_509142	53.85
MER0703641	63	1.41e-78	XP_004004501	53.95			MER0704737	78	1.09e-96	PDM80878	54.84		MER0495954	69	9.53e-126	NP_509142	54.1
MER0705175	68	4.43e-82	NP_001295516	53.95			MER0704355	89	9.43e-85	PDM74592	54.84		MER0705033	150	2.69e-98	NP_507186	54.72
MER0574303	219	1.84e-28	XP_004019629	54.17			MER0700179	16	2.36e-75	MER0700988	55		MER0705175	140	3.48e-95	NP_506011	54.72
MER0699663	26	7.92e-50	MER0237474	54.17			MER0703721	80	8.94e-102	PDM74592	55.12		MER0705489	137	1.74e-98	NP_506011	54.72
MER0002784	158	4.55e-46	XP_004018860	54.17			MER0701921	78	2.19e-103	PDM80878	55.17		MER0701978	139	2.56e-104	NP_741818	54.72
CDJ96190	159	1.15e-46	XP_004018860	54.17			MER0701978	80	9.45e-99	PDM74592	55.17		MER0702091	137	8.05e-109	NP_506011	54.72
MER0700614	40	0.00266	ABV71124	54.55			CDJ96570	67	2.09e-46	PDM67509	55.56		MER0002312	141	1.64e-95	NP_506011	54.72
MER0495932	156	2.25e-32	AAA69809	54.55			CDJ90769	68	2.64e-103	PDM77649	55.56		MER0184305	135	4.2e-109	NP_506011	54.96
MER0000701	73	6.11e-91	XP_004004501	55.26			MER0700785	9	1.69e-111	MER0700988	55.81		MER0702279	116	2.72e-54	NP_506011	55
MER0495922	163	2.57e-63	XP_004019629	55.56			MER0700522	30	4.8e-11	MER1133518	56.25		MER0705310	148	3.89e-87	NP_506011	55
MER0703157	70	1.92e-53	NP_001295516	55.88			MER0700439	25	1.41e-08	MER1133518	56.25		MER0703899	140	2.54e-97	NP_506011	55
MER0703947	71	3.35e-90	XP_004004501	55.88			CDJ96190	77	2.27e-100	PDM79172	56.25		MER0703597	138	1.53e-105	NP_506011	55
MER0694436	66	1.03e-76	NP_001295516	56.58			MER0495927	70	5.9e-90	MER0425795	56.25		MER0703721	135	9.02e-110	NP_506011	55.15
MER0002312	77	1.15e-88	XP_004004501	56.58			MER0703157	68	1.74e-58	PDM80878	56.52		MER0703157	131	7.73e-61	CPR4_CAEEL	55.36
CDJ90252	159	4.64e-24	XP_004019628	58.33			MER0703039	77	1.77e-73	MER0693467	56.68		MER0703617	144	3.69e-98	NP_506011	55.47
MER0513567	153	7.75e-19	XP_004019629	58.33			MER0411323	60	1.44e-27	PDM79172	57.14		MER0703784	162	1.71e-84	NP_507186	55.56
MER0000703	87	1.14e-69	NP_001295516	58.62			MER0495956	62	2.31e-43	PDM79172	57.14		MER0703947	138	7e-108	NP_506011	55.77
MER0705489	73	1.67e-81	XP_004004501	58.62			MER0513567	59	2.77e-38	PDM79172	57.14		MER0495938	67	1.25e-27	NP_509142	56
MER0704035	87	3.46e-76	XP_004004501	58.82			MER0495922	70	5.63e-97	MER0425795	57.58		MER0427946	139	1.14e-105	NP_506011	56.25
MER0495936	155	1.95e-24	XP_004019628	58.82			MER0705237	76	1.68e-94	PDM80878	57.89		MER0702526	136	1.15e-54	CPR4_CAEEL	56.41
MER0702526	62	1.41e-46	XP_014948233	58.82			MER0002236	87	5.31e-79	PDM74592	57.89		MER0002313	138	8.38e-81	NP_506011	56.41
MER0702806	60	2.43e-59	XP_004004501	58.82			MER0704862	80	3.1e-84	PDM74592	58.06		MER0702224	138	4.88e-96	NP_506011	56.6
MER0704556	82	1.33e-71	NP_001295516	58.82			MER0016135	79	7.9e-90	PDM80878	58.62		MER0704948	144	7.26e-102	NP_001024426	56.6
MER0704442	80	1.05e-86	NP_001295516	58.82			MER0703617	76	5.76e-93	PDM80878	58.62		MER0495944	67	2.04e-68	NP_509142	56.61
MER0495919	154	2.03e-20	XP_004019629	59.38			MER0704903	83	1.23e-82	PDM80878	58.62		MER0704903	137	1.07e-91	NP_506011	57.41
MER0495969	158	1.48e-40	XP_011956935	60			MER0704556	83	3.7e-89	PDM80878	58.62		CDJ88843	140	3.85e-99	NP_506002	57.41
MER0495950	162	3.09e-58	XP_004019629	60			MER0702856	89	5.3e-87	PDM80878	59.09		MER0704674	116	1.27e-77	NP_506011	57.5
MER0704903	75	2.36e-74	XP_004004501	60.61			AKG51742	34	1.05e-21	PDM74592	60		MER0000701	149	5.46e-102	NP_506011	57.5
MER0002236	75	1.07e-71	NP_001295516	60.87			MER1120456	8	0.000871	MER0700988	60		MER0000702	149	1.32e-101	NP_506011	57.5
MER0694563	94	9.43e-118	XP_004018784	47.79			MER0495936	63	2.73e-46	PDM79172	60		MER0495936	72	5.06e-78	CCD72625	57.89
MER0003662	71	3.47e-69	XP_004004501	47.83			MER0702015	77	8.65e-91	PDM80878	46.94		CDJ90252	72	4.2e-78	CCD72625	57.89
MER0701843	70	9.26e-31	XP_004019753-1	51.52			MER0000703	89	1.86e-78	PDM80878	51.22		MER0002311	132	9e-90	NP_506011	58.49
MER0495958	166	8.56e-95	XP_012046122	51.85			MER0702082	82	1.7e-103	PDM80878	51.61		MER0694527	158	0	NP_505215	58.56
MER0704032	67	4.64e-33	XP_004004501	52.38			ACT68328	77	3.62e-96	PDM74592	52.5		MER0002236	146	1.03e-87	NP_506011	58.75
MER0495937	163	1.63e-126	AF164143_1	52.89			MER0702865	67	5.76e-65	PDM80878	53.88		MER0702856	147	1.4e-89	NP_506011	58.75
MER0702386	69	3.17e-90	XP_014955283	54.26			MER1120664	52	8.94e-13	PDM78654	57.14		MER0701832	149	3.32e-79	NP_506011	59.09
MER0065690	120	1.41e-23	NP_001295516	55.56			MER0704035	91	9.29e-84	PDM80878	57.89		MER0704862	140	5.31e-90	NP_506011	59.18
MER0705516	121	5.25e-21	XP_014948233	57.14			MER0702008	82	1.9e-105	PDM80878	57.89		MER0705092	139	1.1e-97	NP_506011	59.26
MER0494700	64	1.39e-110	XP_014955283	59.78			MER0702806	78	5.06e-63	PDM74592	57.89		MER0703039	137	4.1e-138	NP_509408	59.93
MER0002310	76	6.71e-90	NP_001295516	61.29			MER0704944	84	2.12e-87	PDM80878	57.89		AKG51742	77	5.17e-17	AAA96833	60
							CDJ90353	76	1.58e-127	MER0488587	58.43		MER0704556	146	1.22e-90	NP_506011	60.71
							MER0495943	76	1.58e-127	MER0488587	58.43
							MER0495942	73	3.31e-123	MER0488587	58.73
							MER0694436	83	2.39e-107	PDM74592	59.25
							MER0004650	79	7.14e-96	PDM74592	60
							MER0702337	78	1.72e-126	PDM80878	60
