# Supplementary material for: Immune reactivity and host modulatory roles of two novel Haemonchus contortus cathepsin B-like proteases
Source: Parasit Vectors. 2021 Nov 19;14:580. doi: 10.1186/s13071-021-05010-y (PMC8603344; doi:10.1186/s13071-021-05010-y)
Supplement: Supplementary file 4 — Additional file 4: Dataset S4. Selected H. contortus cysteine and aspartate proteases that are in common with peptidases from T. circumcincta, A. caninum and N. americanus. [file 13071_2021_5010_MOESM4_ESM.xlsx]

## Sheet: Sheet1
			Aspartyl and cysteine Proteases local BLAST: >60% identity
Haemonchus contortus Accession numbers
H. contortus vs Ovis aries (<60%similarity)			H. contortus vs Ancylostoma caninum (>60% similarity)		H. contortus vs Necatar americanus (>60% similarity)		H. contortus vs Teladorsagia circumcincta (>60% similarity)
MER0700785			MER0495958		MER0694436		MER0703641
MER0700217			MER0694563		MER0494700		MER0495937
MER0495973			MER0694527		MER0694563		MER0694527
MER0495948			MER0494700		MER0495958		MER0494700
MER0495944			MER0694436		CDJ90353		MER0495942
MER0701832			MER0495942		MER0495943		MER0694436
MER0495921			MER0495937		MER0702386		MER0694563		Highlighted cells are common with Column A
MER0002309			CDJ90353		MER0495942		MER0700785
MER0495942			MER0495943		MER0495937		MER0702386
MER0702306			MER0705516		MER0701843		MER0704032
MER0702091			MER0065690		MER0702804		CDJ90353
MER0694563			MER0002236		MER0694527		MER0495943
MER0702082			MER0000703		MER0700217		MER0700217
MER0003662			MER0705175		MER0004650		MER0705516
MER0703100			MER0704032		ACT68328		MER0495958
MER0702804			MER0703721		MER0703721		MER0495936
MER0411323			MER0705489		MER0065690		MER0702804
CDJ90353			MER0000701		MER0000703		MER0704442
MER0495943			MER0703157		MER0705175		MER0004650
MER0704948			MER0703617		MER0704035		ACT68328
MER0701978			MER0495936		MER0702806		MER0495919
MER0002311			MER0702224		MER0703947		MER0000703
MER0495939			MER0704948		MER0702224		MER0427946
MER0701843			MER0703641		MER0704903		MER0702306
MER0703784			MER0705092		MER0705489		MER0704903
MER0495958			MER0702082		MER0704948		MER0065690
MER0184305			MER0701843		MER0703617		MER0703721
MER0004650			MER0702306		MER0703641		MER0702224
ACT68328			MER0002312		MER0002312		MER0184305
MER0002313			MER0184305		MER0703157		MER0705489
MER0704032			MER0002310		MER0702082		MER0705237
MER0703721			MER0701832		MER0702306		MER0002309
MER0702224			MER0704442		MER0703100		MER0002236
MER0705092			MER0704903		MER0003662		MER0705092
MER0495937			MER0702091		MER0002310		MER0701978
MER0705237			MER0705237		MER0701921		MER0702091
MER0703617			MER0704035		MER0574303		MER0705175
MER0702856			MER0702806		MER0705516		MER0002313
MER0701921			MER0495919		MER0705237		MER0495939
MER0694527			CDJ90252		MER0184305		MER0703784
MER0704737			MER0574303		MER0704737		MER0002312
MER0702553			MER0003662		MER0701832		MER0701832
MER0427946			MER0704737		MER0704032		MER0002310
MER0703641			ACT68328		MER0701978		MER0704035
MER0705175			MER0703947		MER0702091		MER0411323
MER0574303			MER0002309		MER0495919		MER0701921
MER0702386			MER0703100		MER0700785		MER0495944
MER0000701			MER0702856		MER0704556		CDJ90252
MER0065690			MER0701921		MER0495936		MER0702806
MER0703157			MER0495939		MER0000701		MER0495948
MER0703947			MER0004650		MER0705092		MER0495921
MER0694436			MER0702804		MER0704442		MER0513567
MER0002312			MER0701978		MER0702553		MER0702082
MER0705516			MER0704556		MER0495939		MER0002311
CDJ90252			MER0513567		CDJ90252		MER0703617
MER0513567			MER0495944		MER0002236		MER0703947
MER0000703			MER0495921		MER0427946		MER0702856
MER0705489			MER0702386		MER0002311		MER0003662
MER0704035			MER0411323		MER0702856		MER0703100
MER0495936			MER0703784		MER0411323		MER0000701
MER0702806			MER0427946		MER0002309		MER0704948
MER0704556			MER0700785		MER0495944		MER0495973
MER0704442			MER0002313		MER0495948		MER0704737
MER0495919			MER0700217		MER0495921		MER0702553
MER0494700			MER0702553		MER0513567		MER0704556
MER0704903			MER0002311		MER0002313		MER0701843
MER0002236			MER0495973		MER0495973		MER0703157
MER0002310			MER0495948		MER0703784		MER0574303
CDJ96570			MER0702337		MER0702337		MER0703039
CDJ90769			MER0020227		MER0553941		MER0705056
CDJ92823			AAF86584		MER0704921		MER0701022
CDJ83152			MER0553941		AAF86584		MER0700791
MER0701022			CDJ87273		MER0020227		MER0700296
MER0700439			MER0495962		CDJ87273		CDJ83152
MER0495959			MER0701851		MER0701851		MER0700124
MER0495915			MER0704921		MER0704305		MER0700179
MER0495916			MER0705033		MER0702340		MER0700439
MER0700867			MER1120664		MER0704862		MER0700774
MER0700296			MER0702015		MER0702008		MER0699663
MER0700522			MER0705310		MER0702865		MER0495954
MER0701008			MER0000702		MER0704629		MER0700867
CDJ91697			MER0704305		MER0704452		MER0700614
MER0700774			MER0702008		MER1120664		MER0701008
CDJ98463			MER0702340		MER0495951		CDJ91697
MER0495924			MER0704862		MER0705033		MER0495959
MER0700179			MER0703899		MER0702015		CDJ86372
MER0495957			AKG51742		MER0702676		MER0704674
MER0703039			MER0702676		MER0705310		MER0495950
MER0495931			MER0704355		MER0016135		MER0495922
MER0495917			MER0704629		CDJ88843		MER0495918
MER1120456			MER0704452		MER0702979		MER0495949
MER0630233			MER0702979		MER0703899		MER0700522
CDJ86372			MER0495956		MER0703597		MER0702279
MER0495912			MER0495945		MER0000702		MER0495928
MER0495927			MER0495951		MER0495945		MER0495915
MER0495928			MER0704944		MER0704944		MER0495916
MER0495954			MER0016135		MER0704355		CDJ96570
MER0495918			MER0702865		MER0495956		MER1120456
MER0705056			CDJ88843		AKG51742		MER0495930
MER0495949			MER0703597		MER0495962		MER0495932
MER0700791			MER0705056		MER0699663		MER0702526
MER0700124			MER0700439		CDJ83152		MER0495917
MER0495930			MER0700774		CDJ94931		MER0002784
MER0702279			MER0700522		MER0495916		CDJ96190
MER0704674			MER0700867		MER0495957		MER0630233
MER0699663			CDJ91697		MER0495931		MER0495957
MER0002784			CDJ86372				MER0495924
CDJ96190			MER0495918				CDJ90769
MER0700614			MER0495954				CDJ98463
MER0495932			MER0701022				MER0495931
MER0495922			MER0495923				MER0495912
MER0702526			CDJ94948				MER0495927
MER0495950			MER0704674				CDJ92823
CDJ94948			MER0495938				MER0702337
CDJ98173							MER0704921
CDJ94813							AAF86584
CDJ86401							MER0020227
MER0700303							MER0553941
MER0495923							MER0495962
MER0700515							CDJ87273
MER0495953							AKG51742
MER0495913							MER0702008
CDJ94931							MER0704629
MER0495972							MER0702015
MER0495933							MER0702865
MER0495929							MER1120664
MER0495969							MER0495945
							MER0703597
							MER0704944
							MER0705033
							MER0701851
							MER0702340
							MER0702979
							MER0704305
							MER0705310
							MER0016135
							CDJ88843
							MER0702676
							MER0495956
							MER0495951
							MER0704452
							MER0703899
							MER0000702
							MER0704355
							MER0704862
