# Supplementary material for: Immune reactivity and host modulatory roles of two novel Haemonchus contortus cathepsin B-like proteases
Source: Parasit Vectors. 2021 Nov 19;14:580. doi: 10.1186/s13071-021-05010-y (PMC8603344; doi:10.1186/s13071-021-05010-y)
Supplement: Supplementary file 5 — Additional file 5: Dataset S5. Conserved domain search of selected H. contortus cysteine and aspartate proteases. [file 13071_2021_5010_MOESM5_ESM.xlsx]

## Sheet: Sheet1
CLADE 5 specific proteases (parasitic)
Haemonchus contortus Accession number
MER0703641	(MER: From MEROPS database)
MER0495937	(CDJ: From NCBI)
MER0694527
MER0494700
MER0495942
MER0694436
MER0694563
MER0700785
MER0702386
MER0704032
CDJ90353
MER0495943
MER0700217
MER0705516
MER0495958
MER0495936
MER0702804
MER0704442
MER0004650
ACT68328
MER0495919
MER0000703
MER0427946
MER0702306
MER0704903
MER0065690
MER0703721
MER0702224
MER0184305
MER0705489
MER0705237
MER0002309
MER0002236
MER0705092
MER0701978
MER0702091
MER0705175
MER0002313
MER0495939
MER0703784
MER0002312
MER0701832
MER0002310
MER0704035
MER0411323
MER0701921
MER0495944
CDJ90252
MER0702806
MER0495948
MER0495921
MER0513567
MER0702082
MER0002311
MER0703617
MER0703947
MER0702676	Hc-CBP-1
MER0702856
MER0003662
MER0703100	Hc-CBP-2
MER0000701
MER0704948
MER0495973
MER0704737
MER0702553
MER0704556
MER0701843
MER0703157
MER0574303
