# Supplementary material for: Immune reactivity and host modulatory roles of two novel Haemonchus contortus cathepsin B-like proteases
Source: Parasit Vectors. 2021 Nov 19;14:580. doi: 10.1186/s13071-021-05010-y (PMC8603344; doi:10.1186/s13071-021-05010-y)
Supplement: Supplementary file 7 — Additional file 7: Figure S1. Recombinant protein expression of Hc-CBP-1 and Hc-CBP-2. Recombinant proteins rHc-CBP-1 (A) and rHc-CBP-2 (B) were eluted in 15 mM to 400 mM imidazole, separated on SurePAGETM (Genscript, Piscataway, NJ) 4–20% BIS-TRIS gradient gel and then stained with Coomassie blue. [file 13071_2021_5010_MOESM7_ESM.xlsx]

## Sheet: Sheet1
	Hc-CBP-1 peptides						Hc-CBP-2 peptides
1. TEVLGDSKSDEIPLE						1. SQADVLAALKNQEIP
2. KSDEIPLEAQMLTGE						2. ALKNQEIPLAAQVLS
3. EAQMLTGEPLIRYLR						3. PLAAQVLSGEELVKY
4. EPLIRYLRENQNLFE						4. SGEELVKYLQKNQNF
5. RENQNLFEVEPARHD						5. YLQKNQNFFEADVTP
6. EVEPARHDYKLKLMD						6. FFEADVTPHSHNVQH
7. DYKLKLMDIGLMDKN						7. PHSHNVQHKLMDLRF
8. DIGLMDKNRKPVVEN						8. HKLMDLRFVNQNRKP
9. NRKPVVENDGPDDDI						9. FVNQNRKPVVENADD
10. NDGPDDDIPESFDGR						10. PVVENADDEDDDIPE
11. IPESFDGRKVWSNCS						11. DEDDDIPESFDARTH
12. RKVWSNCSSLSYIRD						12. ESFDARTHWANCTSL
13. SSLSYIRDQSNCGSC						13. HWANCTSLRHIRDQA
14. DQSNCGSCWAVATAS						14. LRHIRDQANCGSCWA
15. CWAVATASAISDRIC						15. ANCGSCWAVSTASAL
16. SAISDRICILTKGAM						16. AVSTASALSDRICIA
17. CILTKGAMQVTISAT						17. LSDRICIASKGETQL
18. MQVTISATDILSCCE						18. ASKGETQLHISSIDI
19. TDILSCCEFCGFGCR						19. LHISSIDIVSCCKLC
20. EFCGFGCRGGSTIEA						20. IVSCCKLCGYGCDGG
21. RGGSTIEAWNYFTEE						21. CGYGCDGGWPIEAFD
22. AWNYFTEEGVVSGGN						22. GWPIEAFDYFSRQGA
23. EGVVSGGNYGTKGCC						23. DYFSRQGAVTGGDYG
24. NYGTKGCCQPYPLPP						24. AVTGGDYGSKDGCRP
25. CQPYPLPPCGHHENE						25. GSKDGCRPYPFHPCG
26. PCGHHENETFYYECN						26. PYPFHPCGHHGNDTY
27. ETFYYECNKEAATPE						27. GHHGNDTYYGECPED
28. NKEAATPECQKRCHP						28. YYGECPEDASTPKCR
29. ECQKRCHPGYRKLYR						29. DASTPKCRRRCQKGY
30. PGYRKLYRMDKFYGK						30. RRRCQKGYKKSYKKD
31. RMDKFYGKGAYELPN						31. YKKSYKKDRTYGEDA
32. KGAYELPNSEKAIQR						32. DRTYGEDAYELPNSV
33. NSEKAIQREIMKHGP						33. AYELPNSVKAIQKEI
34. REIMKHGPVVGMFRV						34. VKAIQKEIMENGPVV
35. PVVGMFRVFRDFYNY						35. IMENGPVVAVFTVYE
36. VFRDFYNYKSGVYKH						36. VAVFTVYEDFSYYKK
37. YKSGVYKHTAGSQEG						37. EDFSYYKKGIYVHIA
38. HTAGSQEGEHAVKII						38. KGIYVHIAGKARGAH
39. GEHAVKIIGWGKEGE						39. AGKARGAHAIKIIGW
40. IGWGKEGETPYWLIA						40. HAIKIIGWGVENGLP
41. ETPYWLIANSWHHDW						41. WGVENGLPYWLIANS
42. ANSWHHDWGENGFFK						42. PYWLIANSWHDDWGE
43. WGENGFFKMLRGSNH						43. SWHDDWGEQGLFRIV
44. KMLRGSNHCRIEELV						44. EQGLFRIVRGINECG
45. HCRIEELVVAGLVDN						45. VRGINECGIEGDVVA
46. VVAGLVDNDVTRRL						46. GIEGDVVAGHVQG
